# Supplementary material for: Prognostic implications of organ-specific metastases in advanced gastric cancer: A retrospective observational analysis of the SEER database
Source: Medicine (Baltimore). 2025 Oct 31;104(44):e45570. doi: 10.1097/MD.0000000000045570 (PMC12582750; doi:10.1097/MD.0000000000045570)
Supplement: Supplementary file 1 [file medi-104-e45570-s001.xlsx]

## Sheet: Sheet1
Table S1. The baseline demographic and clinical characteristics for GC in our study
	bone		Chi-square Test	brain		Chi-square Test	liver		Chi-square Test	lung		Chi-square Test
	No	Yes	d Test	No	Yes	d Test	No	Yes	d Test	No	Yes	d Test
Sex
Female	3418(89.8%)	390(10.2%)	0.0548	3758(98.7%)	50(1.3%)	0.0168	2529(66.4%)	1279(33.6%)	<0.0001	3347(87.9%)	461(12.1%)	0.0016
Male	6227(88.5%)	807(11.5%)		6896(98.0%)	138(2.0%)		3927(55.8%)	3107(44.2%)		6028(85.7%)	1006(14.3%)
Race
American Indian/Alaska Native	89(85.6%)	15(14.4%)	0.039	104(100.0%)	0(0.0%)	0.0292*	63(60.6%)	41(39.4%)	<0.0001	88(84.6%)	16(15.4%)	0.0197
Asian or Pacific Islander	1198(89.4%)	142(10.6%)		1324(98.8%)	16(1.2%)		884(66.0%)	456(34.0%)		1185(88.4%)	155(11.6%)
Black	1329(90.9%)	133(9.1%)		1445(98.8%)	17(1.2%)		758(51.8%)	704(48.2%)		1286(88.0%)	176(12.0%)
White	6992(88.6%)	903(11.4%)		7740(98.0%)	155(2.0%)		4727(59.9%)	3168(40.1%)		6780(85.9%)	1115(14.1%)
Age
older than 65y	4817(90.0%)	534(10.0%)	0.0006	5272(98.5%)	79(1.5%)	0.0506	2926(54.7%)	2425(45.3%)	<0.0001	4566(85.3%)	785(14.7%)	0.0007
younger than 65y	4828(87.9%)	663(12.1%)		5382(98.0%)	109(2.0%)		3530(64.3%)	1961(35.7%)		4809(87.6%)	682(12.4%)
Ethnic origin
Non_Spanish_Hispanic_Latino	7714(88.7%)	978(11.3%)	0.1696	8531(98.1%)	161(1.9%)	0.0711	4979(57.3%)	3713(42.7%)	<0.0001	7468(85.9%)	1224(14.1%)	0.0008
Spanish_Hispanic_Latino	1931(89.8%)	219(10.2%)		2123(98.7%)	27(1.3%)		1477(68.7%)	673(31.3%)		1907(88.7%)	243(11.3%)
Pathological grading
Well differentiated; Grade I	210(93.3%)	15(6.7%)	<0.0001	225(100.0%)	0(0.0%)	0.0003*	112(49.8%)	113(50.2%)	<0.0001	186(82.7%)	39(17.3%)	<0.0001
Moderately differentiated; Grade II	1810(92.5%)	146(7.5%)		1910(97.6%)	46(2.4%)		889(45.4%)	1067(54.6%)		1636(83.6%)	320(16.4%)
Poorly differentiated; Grade III	5184(88.0%)	708(12.0%)		5814(98.7%)	78(1.3%)		3868(65.6%)	2024(34.4%)		5176(87.8%)	716(12.2%)
Undifferentiated; anaplastic; Grade IV	199(92.6%)	16(7.4%)		210(97.7%)	5(2.3%)		121(56.3%)	94(43.7%)		197(91.6%)	18(8.4%)
Unknown	2242(87.8%)	312(12.2%)		2495(97.7%)	59(2.3%)		1466(57.4%)	1088(42.6%)		2180(85.4%)	374(14.6%)
Marital status
Married (including common law)	5514(89.0%)	679(11.0%)	0.1113	6081(98.2%)	112(1.8%)	0.2012	3714(60.0%)	2479(40.0%)	0.0126	5377(86.8%)	816(13.2%)	0.055
Separated or divorced	970(89.1%)	119(10.9%)		1069(98.2%)	20(1.8%)		634(58.2%)	455(41.8%)		939(86.2%)	150(13.8%)
Single (never married）	1548(87.6%)	219(12.4%)		1732(98.0%)	35(2.0%)		1089(61.6%)	678(38.4%)		1531(86.6%)	236(13.4%)
Widowed	1148(90.4%)	122(9.6%)		1257(99.0%)	13(1.0%)		712(56.1%)	558(43.9%)		1066(83.9%)	204(16.1%)
Median household income (2008-2012)#
Q1	2449(89.0%)	303(11.0%)	0.8992	2699(98.1%)	53(1.9%)	0.385	1590(57.8%)	1162(42.2%)	0.047	2379(86.4%)	373(13.6%)	0.9209
Q2	2485(89.2%)	300(10.8%)		2743(98.5%)	42(1.5%)		1712(61.5%)	1073(38.5%)		2413(86.6%)	372(13.4%)
Q3	2273(88.6%)	293(11.4%)		2515(98.0%)	51(2.0%)		1521(59.3%)	1045(40.7%)		2209(86.1%)	357(13.9%)
Q4	2438(89.0%)	301(11.0%)		2697(98.5%)	42(1.5%)		1633(59.6%)	1106(40.4%)		2374(86.7%)	365(13.3%)
High school education (2008-2012)#
Q1	1769(88.9%)	221(11.1%)	0.5634	1955(98.2%)	35(1.8%)	0.3338	1181(59.3%)	809(40.7%)	0.0298	1711(86.0%)	279(14.0%)	0.4733
Q2	1998(88.4%)	262(11.6%)		2212(97.9%)	48(2.1%)		1298(57.4%)	962(42.6%)		1950(86.3%)	310(13.7%)
Q3	2336(88.7%)	298(11.3%)		2588(98.3%)	46(1.7%)		1555(59.0%)	1079(41.0%)		2265(86.0%)	369(14.0%)
Q4	3542(89.5%)	416(10.5%)		3899(98.5%)	59(1.5%)		2422(61.2%)	1536(38.8%)		3449(87.1%)	509(12.9%)
OS_status
alive	2271(92.7%)	178(7.3%)	<0.0001	2422(98.9%)	27(1.1%)	0.0085	1585(64.7%)	864(35.3%)	<0.0001	2218(90.6%)	231(9.4%)	<0.0001
dead	7374(87.9%)	1019(12.1%)		8232(98.1%)	161(1.9%)		4871(58.0%)	3522(42.0%)		7157(85.3%)	1236(14.7%)
* P values marked with star indicate the P value was caculated with fishier test
# Measure of educational level or economic income for each patient's area of residence is from 2012 American Community Survey data, and it is categorized into equally proportioned quartiles
